# Supplementary material for: Pro-inflammatory cytokines attenuate glucose-stimulated insulin secretion from INS-1E insulinoma cells by restricting mitochondrial pyruvate oxidation capacity – Novel mechanistic insight from real-time analysis of oxidative phosphorylation
Source: PLoS One. 2018 Jun 28;13(6):e0199505. doi: 10.1371/journal.pone.0199505 (PMC6023166; doi:10.1371/journal.pone.0199505)
Supplement: S1 Data — Excel spreadsheet containing all relevant individual data values that were used to generate mean averages and standard errors for all data figures presented throughout this manuscript. (XLSX) [file pone.0199505.s001.xlsx]

## Sheet: Figure 1
	Pro-inflammatory cytokines attenuate glucose-stimulated insulin secretion from INS-1E insulinoma cells by restricting mitochondrial pyruvate oxidation capacity - novel mechanistic insight from real-time analysis of oxidative phosphorylation
	FIGURE 1A
	Control Group	TREATMENT	1	2	3	4	5	6	7	AVG	STDEV	SEM
		G2.5	1.81484	1.74606	2.3046	1.77185	0.98433	0.705263	0.954426	1.46877	0.543705	0.205501
		G20	3.60201	3.1485	3.96129	4.53914	4.03493	3.04928	5.27727	3.94463	0.726112	0.274445
		PYR	3.10499	3.67134	3.78755					3.52129	0.29817	0.172148
		KCl	1.99605	2.39542	3.00174	3.82581				2.80476	0.689732	0.344866
	Cytokine Group	TREATMENT	1	2	3	4	5	6	7	AVG	STDEV	SEM
		G2.5	1.69073	1.70775	2.97137	2.69771	1.13443	0.679927	0.664481	1.64949	0.847418	0.320294
		G20	1.39832	1.99482	4.03022	4.56617	1.98062	0.588853	1.45792	2.28813	1.35084	0.510571
		PYR	1.83678	2.46869	2.61586					2.30711	0.337958	0.19512
		KCl	1.4321	1.40466	4.37362	3.30392				2.62858	1.26795	0.633975
	FIGURE 1B
		TREATMENT	1	2	3	AVG	STDEV	SEM
		Control - G2.5	1.99282	2.13517	1.77632	1.9681	0.147539	0.085182
		IL-1β+IFN-g - G2.5	2.25137	2.85027	2.30382	2.46849	0.270811	0.156353
		Control - G20	6.12799	5.01435	5.91986	5.6874	0.483441	0.279115
		IL-1β+IFN-g - G20	3.65756	4.80583	4.38761	4.28367	0.474507	0.273956
	FIGURE 1C
		TREATMENT	1	2	3	AVG	STDEV	SEM
		Control - PHOS	3.74898	3.17559	3.72994	3.55151	0.265925	0.153532
		IL-1β+IFN-g - GPHOS	1.98434	2.63083	2.52604	2.3804	0.283308	0.163568
		Control - LEAK	2.379	1.83876	2.18991	2.13589	0.223837	0.129233
		IL-1β+IFN-g - LEAK	1.67322	2.175	1.86157	1.90327	0.206962	0.119489
	FIGURE 1D
		TREATMENT	1	2	3	AVG	STDEV	SEM
		Control	61.44	61.13	62.38	61.65	0.531476	0.306848
		IL-1β+IFN-g	54.34	54.64	57.57	55.5167	1.45708	0.841247

## Sheet: Figure 2
	Pro-inflammatory cytokines attenuate glucose-stimulated insulin secretion from INS-1E insulinoma cells by restricting mitochondrial pyruvate oxidation capacity - novel mechanistic insight from real-time analysis of oxidative phosphorylation
	FIGURE 2A
	SERUM LOW GLUCOSE	TIME	6	12	18	24	30	36	42	48	54	60	66	72	78	84	90	96
		1	591	546	523	509	498	515	509	498	490	477	715	630	548	135	140	138
		2	490	476	460	445	439	402	408	402	404	393	603	515	445	117	116	120
		3	447	432	414	406	397	392	384	380	375	362	520	470	423	95	94	99
		4	356	358	344	338	343	364	361	353	351	344	399	380	377	93	95	97
		5	467	465	442	435	429	422	417	409	404	390	487	450	437	108	107	107
		AVE	470.2	455.4	436.6	426.6	421.2	419	415.8	408.4	404.8	393.2	544.8	489	446	109.6	110.4	112.2
		STDEV	75.5974	61.2523	58.5273	55.6295	50.9447	51.5131	50.5229	48.8778	46.9953	45.6657	107.302	82.8493	56.1712	15.435	16.8831	15.2237
		SEM	33.8082	27.3928	26.1742	24.8783	22.7832	23.0374	22.5945	21.8588	21.0169	20.4223	47.987	37.0513	25.1205	6.90275	7.55036	6.80823
	SERUM HIGH GLUCOSE	TIME	6	12	18	24	30	36	42	48	54	60	66	72	78	84	90	96
		1	500	470	452	445	435	708	737	761	781	798	1179	1265	1288	206	224	224
		2	420	421	402	397	386	653	679	704	721	741	1110	1143	1197	215	232	233
		3	316	320	308	306	297	522	544	573	597	621	1073	1095	1161	132	164	160
		4	322	365	358	349	354	550	555	582	595	612	1027	1048	1107	190	217	208
		5	456	446	431	425	419	711	727	757	777	800	1308	1277	1218	206	211	204
		AVE	402.8	404.4	390.2	384.4	378.2	628.8	648.4	675.4	694.2	714.4	1139.4	1165.6	1194.2	189.8	209.6	205.8
		STDEV	72.9888	54.7452	51.8012	50.7527	49.2561	79.0327	83.1711	82.4781	82.9419	82.7444	97.8787	91.2307	60.1312	30.0027	23.8546	25.2063
		SEM	32.6416	24.4828	23.1662	22.6973	22.028	35.3445	37.1953	36.8853	37.0927	37.0044	43.7727	40.7996	26.8915	13.4176	10.6681	11.2726
	FIGURE 2B
	LOW GLUCOSE	TREATMENT	1	2	3	AVG	STDEV	SEM
		CONTROL	4.57	4.04	3.83	4.14667	0.311377	0.179774
		CYTOKINE	2.82	2.55	3.32	2.89667	0.318991	0.18417
	HIGH GLUCOSE	TREATMENT	1	2	3	AVG	STDEV	SEM
		CONTROL	11.54	9.11	12.5	11.05	1.42667	0.823691
		CYTOKINE	7.42	4.07	6.63	6.04	1.42985	0.825523
	FIGURE 2C
	Control Group	TREATMENT	1	2	3	AVG	STDEV	SEM
		LG	0.899	0.867	0.791	0.852333	0.0452941	0.0261506
		HG	2.152	2.039	2.153	2.11467	0.053506	0.0308917
		PYR	1.986	1.841	1.981	1.936	0.0672062	0.0388015
	Cytokine Group	TREATMENT	1	2	3	AVG	STDEV	SEM
		LG	0.929	0.881	0.835	0.881667	0.0383782	0.0221577
		HG	1.903	1.742	1.556	1.73367	0.141785	0.0818594
		PYR	1.748	1.608	1.581	1.64567	0.0731953	0.0422593
	FIGURE 2D
	Control Group	TREATMENT	1	2	3	AVG	STDEV	SEM
		LG	3.1	4.394	3.521	3.67167	0.538909	0.311139
		HG	8.538	10.385	9.197	9.37333	0.764274	0.441254
		PYR	11.394	10.802	8.707	10.301	1.15275	0.66554
	Cytokine Group	TREATMENT	1	2	3	AVG	STDEV	SEM
		LG	3.727	3.426	3.501	3.55133	0.127933	0.0738622
		HG	6.893	7.403	7.284	7.19333	0.217854	0.125778
		PYR	7.57	8.434	7.099	7.701	0.552827	0.319175

## Sheet: Figure 3
	Pro-inflammatory cytokines attenuate glucose-stimulated insulin secretion from INS-1E insulinoma cells by restricting mitochondrial pyruvate oxidation capacity - novel mechanistic insight from real-time analysis of oxidative phosphorylation
	FIGURE 3A
	MITOSOX
	Control Group (Curves)	TIME (SEC)	171	199	227	255	283	311	339	367	395	423	451	479	507	535	563	591	619	647	675	703	731	759	787	815	843	871	899	927	955	983	1011	1039	1067	1095	1123	1151	1179	1207	1235	1263	1291	1319	1347	1375	1403	1431	1459
		1	0.0339832	0.039055	0.0405598	0.0440239	0.0503373	0.0540885	0.0526675	0.0617775	0.0673612	0.0735622	0.0714043	0.0820335	0.0866699	0.0929187	0.0890837	0.104026	0.103165	0.107191	0.11377	0.110682	0.118876	0.125825	0.113462	0.126622	0.130974	0.12773	0.135706	0.141471	0.145191	0.151541	0.157543	0.160332	0.159947	0.171237	0.17184	0.171852	0.182354	0.18683	0.197242	0.20206	0.204809	0.225084	0.223368	0.226368	0.22611	0.253512	0.261239
		2	0.0605024	0.0588445	0.0594019	0.0582799	0.0657847	0.0718397	0.0746435	0.0713947	0.0762225	0.0809904	0.0765861	0.0797034	0.0858828	0.0933397	0.0870981	0.0919019	0.104435	0.0903469	0.103976	0.105553	0.10733	0.112517	0.108385	0.113708	0.12462	0.125467	0.127258	0.137768	0.132648	0.135823	0.145954	0.1431	0.144971	0.147335	0.159258	0.157694	0.150734	0.161663	0.16488	0.160156	0.168634	0.170038	0.173646	0.171536	0.180392	0.185495	0.184986
		3	0.0479689	0.0550574	0.0612368	0.0629689	0.0649354	0.0797081	0.0846316	0.0824306	0.0821387	0.093988	0.0952081	0.10033	0.104844	0.10678	0.115648	0.120706	0.123543	0.124079	0.127579	0.128646	0.137785	0.139562	0.136983	0.144534	0.148378	0.161452	0.159725	0.167258	0.164407	0.16794	0.176825	0.179486	0.180593	0.182395	0.185857	0.186586	0.184141	0.187768	0.191849	0.189612	0.20199	0.206153	0.20627	0.20549	0.218132	0.215242	0.224433
	Control Group (Slopes)
		1	0.0002104
		2	0.0001031
		3	0.0001257
		AVE	0.0001464
		STDEV	4.61858e-05
		AEM	2.66654e-05
	Cytokine Group (curves)	TIME (SEC)	171	199	227	255	283	311	339	367	395	423	451	479	507	535	563	591	619	647	675	703	731	759	787	815	843	871	899	927	955	983	1011	1039	1067	1095	1123	1151	1179	1207	1235	1263	1291	1319	1347	1375	1403	1431	1459
		1	0.0567519	0.0597858	0.0733435	0.0787468	0.0923891	0.108934	0.110887	0.129906	0.128816	0.137664	0.157747	0.156523	0.17294	0.180474	0.189584	0.19643	0.200111	0.211086	0.211719	0.223671	0.224402	0.23522	0.239481	0.257839	0.271222	0.258506	0.266043	0.279277	0.29185	0.298841	0.29783	0.30755	0.311837	0.317024	0.325616	0.330104	0.339748	0.346876	0.356943	0.360239	0.37013	0.377527	0.382965	0.387526	0.388211	0.415228	0.418203
		2	0.0937027	0.103097	0.0860277	0.102579	0.121386	0.126581	0.139343	0.138211	0.142659	0.151231	0.16264	0.162337	0.180384	0.188007	0.190415	0.202687	0.21421	0.204583	0.237186	0.234665	0.236223	0.252205	0.249148	0.267173	0.275458	0.276678	0.29156	0.295057	0.310451	0.311323	0.326726	0.326935	0.337861	0.347317	0.355849	0.359456	0.366533	0.381814	0.392777	0.392743	0.397384	0.403382	0.418595	0.420601	0.431731	0.435669	0.453142
		3	0.0851468	0.114993	0.117808	0.121982	0.128157	0.146999	0.145513	0.141202	0.156348	0.176321	0.188249	0.201288	0.205295	0.207105	0.233527	0.234262	0.24594	0.261896	0.26982	0.274262	0.282203	0.293948	0.289533	0.308339	0.311773	0.326452	0.326759	0.33681	0.350575	0.356424	0.370317	0.390703	0.392761	0.401075	0.40051	0.415997	0.412374	0.411693	0.429721	0.434524	0.447324	0.458302	0.462077	0.469514	0.472522	0.475553	0.496431
	Cytokine Group (slopes)
		1	0.0002745
		2	0.0002877
		3	0.0002913
		AVE	0.0002845
		STDEV	7.22219e-06
		AEM	4.16973e-06
	DHE
	Control Group (Curves)	TIME (SEC)	171	199	227	255	283	311	339	367	395	423	451	479	507	535	563	591	619	647	675	703	731	759	787	815	843	871	899	927	955	983	1011	1039	1067	1095	1123	1151	1179	1207	1235	1263	1291	1319	1347	1375	1403	1431	1459
		1	0.09839	0.161696	0.22049	0.272483	0.315385	0.362323	0.397809	0.446809	0.485464	0.519407	0.554572	0.588435	0.618701	0.649883	0.677931	0.71172	0.736404	0.759046	0.78517	0.805612	0.835237	0.852617	0.872024	0.892129	0.902919	0.925835	0.945761	0.962935	0.978292	0.996397	1.01059	1.03028	1.06081	1.06799	1.08838	1.10433	1.12662	1.14057	1.16267	1.18343	1.19027	1.2089	1.23335	1.24439	1.25722	1.27703	1.29433
		2	0.210067	0.241821	0.271222	0.301184	0.33838	0.366629	0.395151	0.422019	0.452211	0.477328	0.505364	0.522653	0.55194	0.575364	0.606986	0.625007	0.645868	0.673041	0.689801	0.705579	0.721115	0.739246	0.755483	0.774313	0.787163	0.79938	0.817553	0.83101	0.849739	0.870476	0.876249	0.893354	0.914168	0.930105	0.945368	0.958024	0.975785	0.980713	0.999206	1.0129	1.03639	1.04955	1.05859	1.07428	1.08963	1.10062	1.1159
		3	0.208024	0.247175	0.28995	0.32022	0.355385	0.384199	0.41689	0.449586	0.479562	0.515208	0.542469	0.57027	0.59666	0.623464	0.636457	0.665598	0.680538	0.703333	0.728832	0.750079	0.773672	0.794608	0.813598	0.839608	0.86301	0.885773	0.906672	0.928983	0.949902	0.976943	0.997127	1.01408	1.04172	1.05908	1.07596	1.10024	1.12102	1.14424	1.16096	1.17619	1.20114	1.20725	1.24018	1.25473	1.26913	1.28486	1.30451
	Control Group (Slopes)
		1	0.0007571
		2	0.0006128
		3	0.0007692
		AVE	0.000713033
		STDEV	7.10476e-05
		AEM	4.10194e-05
	Cytokine Group (curves)	TIME (SEC)	171	199	227	255	283	311	339	367	395	423	451	479	507	535	563	591	619	647	675	703	731	759	787	815	843	871	899	927	955	983	1011	1039	1067	1095	1123	1151	1179	1207	1235	1263	1291	1319	1347	1375	1403	1431	1459
		1	0.114235	0.204733	0.278898	0.339585	0.385545	0.433661	0.476433	0.524217	0.557741	0.597969	0.639085	0.669033	0.708211	0.743717	0.773957	0.800583	0.828418	0.858486	0.882253	0.906856	0.933986	0.953533	0.972835	0.988739	1.01951	1.03551	1.05971	1.07169	1.08285	1.0979	1.11993	1.13884	1.15714	1.17079	1.19454	1.205	1.21325	1.2319	1.2483	1.26392	1.27761	1.30085	1.31212	1.32534	1.34797	1.3608	1.36564
		2	0.340998	0.39068	0.434553	0.477316	0.522556	0.566584	0.613124	0.647764	0.67991	0.711408	0.750351	0.776493	0.804683	0.840297	0.871828	0.898364	0.925581	0.954008	0.971626	1.00407	1.02386	1.04551	1.06457	1.08916	1.11487	1.13403	1.14596	1.16675	1.19247	1.20907	1.23396	1.25606	1.28456	1.2904	1.32278	1.33765	1.36001	1.38146	1.40118	1.42425	1.45038	1.46655	1.48504	1.51033	1.52814	1.54172	1.57431
		3	0.267322	0.334269	0.387684	0.430575	0.478397	0.516115	0.560903	0.598394	0.63325	0.666847	0.704548	0.741476	0.765004	0.795497	0.822837	0.84689	0.874964	0.896283	0.912807	0.937807	0.965263	0.982225	1.00151	1.02909	1.04043	1.06484	1.07882	1.09973	1.11792	1.13085	1.15533	1.17792	1.1927	1.20886	1.22599	1.25049	1.26983	1.28393	1.30354	1.31382	1.34377	1.35638	1.3785	1.40217	1.40555	1.41692	1.44422
	Cytokine Group (slopes)
		1	0.0007565
		2	0.0008329
		3	0.0007519
		AVE	0.000780433
		STDEV	3.7147e-05
		AEM	2.14469e-05
	FIGURE 3B
			1	2	3	4	5	6	7	8	9	10	11	12
		ROS	0.0002104	0.0001031	0.0001257	0.0002745	0.0002877	0.0002913	0.0002104	0.0001031	0.0001257	0.0002745	0.0002877	0.0002913
		MitoResp	4.182	5.24	4.371	3.577	3.929	3.417	4.858	4.649	3.947	3.653	4.14	3.148
	FIGURE 3C
			1	2	3	4	5	6	7	8	9
		ROS	0.0002104	0.0001031	0.0001257	0.0002745	0.0002877	0.0002913	0.000124	0.0001246	0.0001592
		MitoResp	4.03493	3.04928	5.27727	1.98062	0.588853	1.45792	3.90518	4.22642	5.83705
[truncated: 18 more columns]

## Sheet: Figure 4
	Pro-inflammatory cytokines attenuate glucose-stimulated insulin secretion from INS-1E insulinoma cells by restricting mitochondrial pyruvate oxidation capacity - novel mechanistic insight from real-time analysis of oxidative phosphorylation
	FIGURE 4A
	CONTROL GROUP	TREATMENT	1	2	3	4	AVG	STDEV	SEM
		BSA	0.0001642	0.0001359	0.0002985	0.0001799	0.000194625	7.09273e-05	3.54637e-05
		LINOLEATE	3.184e-05	3.468e-05	9.668e-05		5.44e-05	2.99189e-05	1.72737e-05
		PALMITOLEATE	2.651e-05	2.364e-05	0.0002285		9.28833e-05	9.59026e-05	5.53694e-05
	CYTOKINE GROUP	TREATMENT	1	2	3	4	AVG	STDEV	SEM
		BSA	0.0005349	0.0005512	0.0007705	0.000546	0.00060065	9.82395e-05	4.91198e-05
		LINOLEATE	0.0004539	0.0003838	0.000511	0.0005967	0.00048635	7.80292e-05	3.90146e-05
		PALMITOLEATE	0.0004292	0.0004658	0.0006034	0.000551	0.00051235	6.86745e-05	3.43373e-05
	FIGURE 4B
	CONTROL GROUP	TREATMENT	1	2	3	4	AVG	STDEV	SEM
		BSA	102.545	100.004	97.451	101.836	100.459	1.96867	0.984334
		LINOLEATE	101.97	100	122	117	110.243	9.45047	4.72524
		PALMITOLEATE	97.675	105	119	116	109.419	8.55211	4.27605
	CYTOKINE GROUP	TREATMENT	1	2	3	4	AVG	STDEV	SEM
		BSA	82.614	77.6	88.4	81.4	82.5035	3.87437	1.93718
		LINOLEATE	94.016	89.6	86.4	78.7	87.179	5.59254	2.79627
		PALMITOLEATE	93.188	96.2	92.7	76.8	89.722	7.57998	3.78999
	FIGURE 4C
	CONTROL GROUP	TREATMENT	1	2	3	4	5	AVG	STDEV	SEM
		BSA	3.26	2.73	2.62733	3.843	2.255	2.94307	0.552964	0.247293
		LINOLEATE	2.99267	2.148	2.87633	3.70933	3.36133	3.01753	0.524105	0.234387
		PALMITOLEATE	3.61975	2.252	3.19525	3.69467	3.52333	3.257	0.530643	0.237311
	CYTOKINE GROUP	TREATMENT	1	2	3	4	5	AVG	STDEV	SEM
		BSA	2.4345	1.294	2.477	1.588	1.731	1.9049	0.471517	0.210869
		LINOLEATE	2.17133	1.90133	2.02033	2.859	2.33933	2.25827	0.334372	0.149536
		PALMITOLEATE	2.60967	1.75133	2.33325	3.17833	1.243	2.22312	0.671892	0.300479
	FIGURE 4D
	CONTROL GROUP	TREATMENT	1	2	3	4	5	AVG	STDEV	SEM
		BSA	2.48433	0.974269	1.61745	2.06752	2.29777	1.88827	0.541083	0.24198
		LINOLEATE	1.96304	2.64296	2.42142	1.74686	1.72046	2.09895	0.370305	0.165605
		PALMITOLEATE	2.62974	1.39807	1.79092	1.59211	2.16471	1.91511	0.438194	0.195966
	CYTOKINE GROUP	TREATMENT	1	2	3	4	5	AVG	STDEV	SEM
		BSA	1.73481	0.364384	1.56172	0.441645	1.42439	1.10539	0.582377	0.260447
		LINOLEATE	0.81389	0.822142	1.53381	0.898452	2.33148	1.27995	0.590338	0.264007
		PALMITOLEATE	0.828865	0.575511	1.41281	0.641304	1.7004	1.03178	0.445884	0.199405
